# Supplementary material for: Bayesian evaluation of three serological tests for the diagnosis of bovine brucellosis in Bangladesh
Source: Epidemiol Infect. 2019 Jan 25;147:e73. doi: 10.1017/S0950268818003503 (PMC6518595; doi:10.1017/S0950268818003503)
Supplement: Supplementary file 1 [file S0950268818003503sup001.zip]

Archive with 3 entries (3 files):
- S1_OpenBUGS_code.rtf
- S2_STARD-BLCM_checklist.docx
- S3_Meta-analysis_of_diagnostic_tests.docx
